# Supplementary material for: Contribution to the Arabo-Saharan psammophilous Saprininae, with descriptions of two new species (Coleoptera, Histeridae, Saprininae, Hypocaccini)
Source: Zookeys. 2025 Aug 25;1249:289–301. doi: 10.3897/zookeys.1249.160249 (PMC12402823; doi:10.3897/zookeys.1249.160249)
Supplement: XML Treatment for Neopachylopus pharkidodes [file zookeys.1249.160249-treatment1.xml]

<!DOCTYPE tp:taxon-treatment
  PUBLIC "-//TaxonX//DTD Taxonomic Treatment Publishing DTD v0 20100105//EN" "tax-treatment-NSO.dtd">
<tp:taxon-treatment xmlns:tp="http://www.plazi.org/taxpub"><tp:treatment-meta><kwd-group><label>Taxon classification</label><kwd>
                <named-content content-type="kingdom">Animalia</named-content>
              </kwd><kwd>
                <named-content content-type="order">Coleoptera</named-content>
              </kwd><kwd>
                <named-content content-type="family">Histeridae</named-content>
              </kwd></kwd-group><mixed-citation publication-type="journal"><person-group><name><surname>Zhang</surname><given-names>Yejun</given-names></name><name><surname>Lackner</surname><given-names>Tomáš</given-names></name></person-group><article-title>Contribution to the Arabo-Saharan psammophilous <tp:taxon-name><tp:taxon-name-part taxon-name-part-type="subfamily">Saprininae</tp:taxon-name-part></tp:taxon-name>, with descriptions of two new species (<tp:taxon-name><tp:taxon-name-part taxon-name-part-type="order">Coleoptera</tp:taxon-name-part></tp:taxon-name>, <tp:taxon-name><tp:taxon-name-part taxon-name-part-type="family">Histeridae</tp:taxon-name-part></tp:taxon-name>, <tp:taxon-name><tp:taxon-name-part taxon-name-part-type="subfamily">Saprininae</tp:taxon-name-part></tp:taxon-name>, <tp:taxon-name><tp:taxon-name-part taxon-name-part-type="tribe">Hypocaccini</tp:taxon-name-part></tp:taxon-name>)</article-title><source>Zookeys</source><day>25</day><month>08</month><year>2025</year><volume>1249</volume><fpage>289</fpage><lpage>301</lpage><pub-id pub-id-type="doi">10.3897/zookeys.1249.160249</pub-id></mixed-citation></tp:treatment-meta><tp:nomenclature><tp:taxon-name><object-id xmlns:xlink="http://www.w3.org/1999/xlink" content-type="arpha" xlink:type="simple">B4207EC0-F4CF-50EE-A818-44487E97FE42</object-id>
              <tp:taxon-name-part taxon-name-part-type="genus" reg="Neopachylopus">Neopachylopus</tp:taxon-name-part>
              <tp:taxon-name-part taxon-name-part-type="species" reg="pharkidodes">pharkidodes</tp:taxon-name-part>
              <object-id xmlns:xlink="http://www.w3.org/1999/xlink" content-type="zoobank" xlink:type="simple">https://zoobank.org/00AF758B-A914-48D2-AA7F-A30B4E6BBB07</object-id>
            </tp:taxon-name><tp:taxon-status xmlns:xlink="http://www.w3.org/1999/xlink" xlink:type="simple">sp. nov.</tp:taxon-status><xref ref-type="fig" rid="F1">Figs 1</xref><xref ref-type="fig" rid="F2">, 2–7</xref><xref ref-type="fig" rid="F3">, 8–12</xref><xref ref-type="fig" rid="F4">, 13–19</xref><xref ref-type="fig" rid="F8">, 37</xref></tp:nomenclature><tp:treatment-sec sec-type="material" id="SECID0EQIAC"><title>Material examined.</title><p>• <bold><italic>Holotype</italic></bold>, male, side-mounted on triangular mounting card, right protarsus and left metatarsus broken off, latter glued to the same mounting card as specimen, male genitalia extracted, dismembered and glued to a separate mounting card under the specimen, with the following labels: “QATAR-Madinat Al Shamal / Al Ghariyah 9.III.2003 / <named-content xmlns:xlink="http://www.w3.org/1999/xlink" content-type="dwc:verbatimCoordinates" xlink:type="simple"><named-content content-type="geo-json" specific-use="{&#34;type&#34;:&#34;Point&#34;,&#34;coordinates&#34;:[51.350000,26.066667]}" id="NCID0E3IAC" xlink:type="simple">26°04'N, 51°21'E</named-content></named-content> G. Sama” (printed); followed by: “MUSEO GENOVA / ex. coll. G. Sama / (acquisto 2008)” (printed); followed by yellow, pencil-written label “10-205” added by T. Lackner in 2010; followed by red, printed holotype label: “<italic><tp:taxon-name><tp:taxon-name-part taxon-name-part-type="genus" reg="Neopachylopus">Neopachylopus</tp:taxon-name-part></tp:taxon-name></italic> / <italic><tp:taxon-name><tp:taxon-name-part taxon-name-part-type="genus" reg="Neopachylopus"/><tp:taxon-name-part taxon-name-part-type="species" reg="pharkidodes">pharkidodes</tp:taxon-name-part></tp:taxon-name></italic> spec. / nov. Det. T. Lackner / et Y. Zhang 2025”. The type is deposited in the Penati collection at MSNG. • <bold><italic>Paratype</italic></bold> female, with the following labels: “S. Arabia: / Kamaran I. / 7-11-1903 / Dr. M. Cameron / B.M. 1928-109” (printed-written), followed by printed label “Sea Weed”, followed by a pencil-written label: “<italic><tp:taxon-name><tp:taxon-name-part taxon-name-part-type="genus" reg="Neopachylopus">Neopachylopus</tp:taxon-name-part></tp:taxon-name></italic> / sp.nov. 2009 / Det. T. Lackner”, followed by yellow, pencil-written label: “09-048”, added by T. Lackner in 2009; followed by red, printed paratype label: “<italic><tp:taxon-name><tp:taxon-name-part taxon-name-part-type="genus" reg="Neopachylopus">Neopachylopus</tp:taxon-name-part></tp:taxon-name></italic> / <italic><tp:taxon-name><tp:taxon-name-part taxon-name-part-type="genus" reg="Neopachylopus"/><tp:taxon-name-part taxon-name-part-type="species" reg="pharkidodes">pharkidodes</tp:taxon-name-part></tp:taxon-name></italic> spec. / nov. Det. T. Lackner / et Y. Zhang 2025” (<named-content xmlns:xlink="http://www.w3.org/1999/xlink" content-type="dwc:institutional_code" xlink:title="Muséum national d’Histoire naturelle Paris" xlink:href="http://grbio.org/institution/museum-national-dhistoire-naturelle-2" xlink:type="simple">MNHN</named-content>).</p></tp:treatment-sec><tp:treatment-sec sec-type="description" id="SECID0ERKAC"><title>Description.</title><p>Body (Fig. <xref ref-type="fig" rid="F1">1</xref>): <abbrev xmlns:xlink="http://www.w3.org/1999/xlink" xlink:title="anterior pronotal width" id="ABBRID0E2KAC" xlink:type="simple">APW</abbrev>: 0.73–0.77 mm; <abbrev xmlns:xlink="http://www.w3.org/1999/xlink" xlink:title="posterior pronotal width" id="ABBRID0E6KAC" xlink:type="simple">PPW</abbrev>: 1.65–1.69 mm; <abbrev xmlns:xlink="http://www.w3.org/1999/xlink" xlink:title="elytral width across humeri" id="ABBRID0EDLAC" xlink:type="simple">EW</abbrev>: 1.85–1.91 mm; <abbrev xmlns:xlink="http://www.w3.org/1999/xlink" xlink:title="elytral length along suture" id="ABBRID0EHLAC" xlink:type="simple">EL</abbrev>: 1.44–1.48 mm; <abbrev xmlns:xlink="http://www.w3.org/1999/xlink" xlink:title="pronotal+elytral length along midline" id="ABBRID0ELLAC" xlink:type="simple">PEL</abbrev>: 2.35–2.59 mm. Body oval, convex, reddish-brown, dorsal surface of head and pronotum fuscous; body appendages lighter. Head (Fig. <xref ref-type="fig" rid="F2">2</xref>): frons with microsculpture and indistinct microscopic punctures; medial area with several coarse and intersecting grooves. Frontal stria carinate and complete, anterior part feebly arcuate forward, supraorbital stria extending past posterior margin of eye. Epistoma coarse, carinately margined, depressed medially. Labrum transverse, anterior margin straight medially; setae inconspicuous (broken off?). Mandibles stout, curved, tips acute, left mandible with a distinct sub-apical tooth on inner margin, right mandible with an indistinct sub-apical tooth on inner margin. Mentum (Fig. <xref ref-type="fig" rid="F2">3</xref>) rectangular, anterior margin inwardly arcuate; eyes flattened, invisible from above. Antennal club (Fig. <xref ref-type="fig" rid="F2">4</xref>) globose and tomentose, sensory structures not examined. Pronotum (Fig. <xref ref-type="fig" rid="F1">1</xref>): sides nearly straight and slightly convergent forward in posterior two-thirds, strongly arcuate in anterior third; anterior margin emarginate and evenly arcuate; posterior margin nearly straight laterally, forming an indistinct angle medially. Marginal pronotal stria carinate, complete. Surface densely and coarsely impressed with longitudinal striae and rugae; occasionally intersecting and arcuate medially; a smooth, narrow band along margins present; ante-scutellar area with a single coarse and deep round puncture. Pronotal hypomeron glabrous. Scutellum small, triangular. Elytra (Fig. <xref ref-type="fig" rid="F1">1</xref>): relatively straight, humeri slightly projecting. Dorsal elytral stria I almost complete, slightly weakened and briefly interrupted on basal third in holotype; dorsal elytral stria II present in basal 2/3; dorsal elytral striae III–IV sub-equal in length, stopping short of elytral half apically; stria IV basally connected with complete sutural elytral stria, which is linked with complete, albeit somewhat weakened apical elytral stria, which, on the other hand is linked to complete and carinate marginal elytral stria. Humeral elytral stria smooth, deeply impressed in basal fourth; inner subhumeral stria present as short median fragment; outer subhumeral stria absent; all striae (except humeral one) feebly crenate. Elytral disk micro-sculptured and irregularly scattered with small punctures. Elytral epipleuron microscopically punctate, almost smooth; marginal epipleural stria deeply and completely impressed. Abdomen: propygidium and pygidium (Fig. <xref ref-type="fig" rid="F2">5</xref>) with scattered tiny shallow punctures. Prosternum (Fig. <xref ref-type="fig" rid="F2">6</xref>): anterior margin feebly protruding and slightly extending ventrally, posterior margin nearly straight. Prosternal process narrow, knife-like, carinal prosternal striae very approximate, running sub-parallel, anterior ends joined. Prosternal process with microsculpture and scattered small punctures near anterior margin and laterad of carinal striae; prosternal foveae small, well visible. Lateral prosternal striae short, carinate, convergent and attaining carinal prosternal striae at their apical two-thirds. Mesoventrite (Fig. <xref ref-type="fig" rid="F2">7</xref>): subtrapezoid; disk glabrous. Marginal mesoventral stria complete and straight laterally, absent anteriorly. Meso-metaventral suture well impressed, medially angulate. Intercoxal disk of metaventrite smooth, like mesoventrite; longitudinal suture deeply impressed, surface around it slightly depressed. Lateral metaventral stria rather short; lateral disk of metaventrite (Fig. <xref ref-type="fig" rid="F3">8</xref>) slightly depressed, with shallow setigerous punctures. Metepisternum (Fig. <xref ref-type="fig" rid="F3">8</xref>) with coarser and denser punctures bearing long amber setae. Intercoxal disk of first visible abdominal sternite slightly longer than metaventrite, smooth, incompletely striate laterally. Legs: profemur slightly slender; protibia (Figs <xref ref-type="fig" rid="F3">9</xref>, <xref ref-type="fig" rid="F3">10</xref>) broad and flat, outer margin with four teeth bearing blunt denticle, followed by another four tiny denticles entombed in outer protibial margin; all diminishing in size in proximal direction. Anterior face of protibia (Fig. <xref ref-type="fig" rid="F3">10</xref>) with rib-like structures. Mesofemora stout; mesotibia rather slender, outer margin with two rows of thickly set denticles; mesotarsus relatively thick, slightly longer than protarsus. Metafemora rather stout, sub-semicircular; metatibia (Figs <xref ref-type="fig" rid="F3">11</xref>, <xref ref-type="fig" rid="F3">12</xref>) dilated and thickened, outer margin with four rows of densely set short denticles; metatarsus like mesotarsus. Male genitalia: aedeagus (Figs <xref ref-type="fig" rid="F4">16</xref>, <xref ref-type="fig" rid="F4">17</xref>) basal piece short, ratio to parameres approximately 1:4; parameres on their basal half (approximately) parallel-sided, thence slightly divergent and convergent again apically, apex blunt; aedeagus slightly curved from ventral view. Rest of male terminalia (Figs <xref ref-type="fig" rid="F4">13–15</xref>, <xref ref-type="fig" rid="F4">18</xref>, <xref ref-type="fig" rid="F4">19</xref>) typical for <tp:taxon-name><tp:taxon-name-part taxon-name-part-type="tribe">Hypocaccini</tp:taxon-name-part></tp:taxon-name>; eighth sternite and tergite not fused laterally (Fig. <xref ref-type="fig" rid="F4">19</xref>); apex of eighth sternite with few short setae.</p><fig id="F1" position="float" orientation="portrait"><object-id xmlns:xlink="http://www.w3.org/1999/xlink" content-type="doi" xlink:type="simple">10.3897/zookeys.1249.160249.figure1</object-id><object-id xmlns:xlink="http://www.w3.org/1999/xlink" content-type="arpha" xlink:type="simple">73FC4DC8-288B-5FC3-A7D4-C807A311CDC8</object-id><label>Figure 1.</label><caption><p><italic><tp:taxon-name><tp:taxon-name-part taxon-name-part-type="genus" reg="Neopachylopus">Neopachylopus</tp:taxon-name-part> <tp:taxon-name-part taxon-name-part-type="species" reg="pharkidodes">pharkidodes</tp:taxon-name-part></tp:taxon-name></italic> sp. nov., habitus, dorsal view. Scale bar: 1,00 mm.</p></caption><graphic xmlns:xlink="http://www.w3.org/1999/xlink" xlink:href="zookeys-1249-289_article-160249__-g001.jpg" position="float" orientation="portrait" xlink:type="simple" id="oo_1401369.jpg"><uri content-type="original_file" xlink:type="simple">https://binary.pensoft.net/fig/1401369</uri></graphic></fig><fig id="F2" position="float" orientation="portrait"><object-id xmlns:xlink="http://www.w3.org/1999/xlink" content-type="doi" xlink:type="simple">10.3897/zookeys.1249.160249.figure2</object-id><object-id xmlns:xlink="http://www.w3.org/1999/xlink" content-type="arpha" xlink:type="simple">81C7F1CA-CD72-50B6-9220-B76864CA1D01</object-id><label>Figures 2–7.</label><caption><p><italic><tp:taxon-name><tp:taxon-name-part taxon-name-part-type="genus" reg="Neopachylopus">Neopachylopus</tp:taxon-name-part> <tp:taxon-name-part taxon-name-part-type="species" reg="pharkidodes">pharkidodes</tp:taxon-name-part></tp:taxon-name></italic> sp. nov. 2. Head, dorsal view; 3. Head, ventral view; 4. Antennal club, dorsal view; 5. Propygidium+pygidium; 6. Prosternum; 7. Mesoventrite.</p></caption><graphic xmlns:xlink="http://www.w3.org/1999/xlink" xlink:href="zookeys-1249-289_article-160249__-g002.jpg" position="float" orientation="portrait" xlink:type="simple" id="oo_1401370.jpg"><uri content-type="original_file" xlink:type="simple">https://binary.pensoft.net/fig/1401370</uri></graphic></fig><fig id="F3" position="float" orientation="portrait"><object-id xmlns:xlink="http://www.w3.org/1999/xlink" content-type="doi" xlink:type="simple">10.3897/zookeys.1249.160249.figure3</object-id><object-id xmlns:xlink="http://www.w3.org/1999/xlink" content-type="arpha" xlink:type="simple">9892C3CC-C3A5-5D67-8790-1572EAEED67D</object-id><label>Figures 8–12.</label><caption><p><italic><tp:taxon-name><tp:taxon-name-part taxon-name-part-type="genus" reg="Neopachylopus">Neopachylopus</tp:taxon-name-part> <tp:taxon-name-part taxon-name-part-type="species" reg="pharkidodes">pharkidodes</tp:taxon-name-part></tp:taxon-name></italic> sp. nov. 8. Lateral disk of metaventrite+metepisternum; 9. <italic><tp:taxon-name><tp:taxon-name-part taxon-name-part-type="genus" reg="Neopachylopus">Neopachylopus</tp:taxon-name-part> <tp:taxon-name-part taxon-name-part-type="species" reg="pharkidodes">pharkidodes</tp:taxon-name-part></tp:taxon-name></italic> sp. nov., protibia, dorsal view; 10. <italic><tp:taxon-name><tp:taxon-name-part taxon-name-part-type="genus" reg="Neopachylopus">Neopachylopus</tp:taxon-name-part> <tp:taxon-name-part taxon-name-part-type="species" reg="pharkidodes">pharkidodes</tp:taxon-name-part></tp:taxon-name></italic> sp. nov., ventral view; 11. <italic><tp:taxon-name><tp:taxon-name-part taxon-name-part-type="genus" reg="Neopachylopus">Neopachylopus</tp:taxon-name-part> <tp:taxon-name-part taxon-name-part-type="species" reg="pharkidodes">pharkidodes</tp:taxon-name-part></tp:taxon-name></italic> sp. nov., metafemur, dorsal view; 12. <italic><tp:taxon-name><tp:taxon-name-part taxon-name-part-type="genus" reg="Neopachylopus">Neopachylopus</tp:taxon-name-part> <tp:taxon-name-part taxon-name-part-type="species" reg="pharkidodes">pharkidodes</tp:taxon-name-part></tp:taxon-name></italic> sp. nov., ventral view.</p></caption><graphic xmlns:xlink="http://www.w3.org/1999/xlink" xlink:href="zookeys-1249-289_article-160249__-g003.jpg" position="float" orientation="portrait" xlink:type="simple" id="oo_1401371.jpg"><uri content-type="original_file" xlink:type="simple">https://binary.pensoft.net/fig/1401371</uri></graphic></fig><fig id="F4" position="float" orientation="portrait"><object-id xmlns:xlink="http://www.w3.org/1999/xlink" content-type="doi" xlink:type="simple">10.3897/zookeys.1249.160249.figure4</object-id><object-id xmlns:xlink="http://www.w3.org/1999/xlink" content-type="arpha" xlink:type="simple">F3F261A7-D195-5C54-9DA3-03ED9749813F</object-id><label>Figures 13–19.</label><caption><p><italic><tp:taxon-name><tp:taxon-name-part taxon-name-part-type="genus" reg="Neopachylopus">Neopachylopus</tp:taxon-name-part> <tp:taxon-name-part taxon-name-part-type="species" reg="pharkidodes">pharkidodes</tp:taxon-name-part></tp:taxon-name></italic> sp. nov. 13. Ninth+tenth tergite, dorsal view; 14. Ninth+tenth tergite, lateral view; 15. Tenth sternite (spiculum gastrale), ventral view; 16. Aedeagus, dorsal view; 17. Lateral view; 18. Eighth sternite+tergite, ventral view; 19. Eighth sternite+tergite, lateral view. Scale bars: 0,1 mm.</p></caption><graphic xmlns:xlink="http://www.w3.org/1999/xlink" xlink:href="zookeys-1249-289_article-160249__-g004.jpg" position="float" orientation="portrait" xlink:type="simple" id="oo_1401372.jpg"><uri content-type="original_file" xlink:type="simple">https://binary.pensoft.net/fig/1401372</uri></graphic></fig><p>Female genitalia not studied.</p></tp:treatment-sec><tp:treatment-sec sec-type="distribution" id="SECID0EWCAE"><title>Distribution.</title><p>Known from Qatar and Yemeni Island of Kamaran; these two localities are geographically widely separated (about 1430 km; Fig. <xref ref-type="fig" rid="F8">37</xref>); the lack of specimens from between these two points can most likely be attributed to inadequate sampling, thus the species is probably present along the entire coast of the southern Arabian Peninsula.</p></tp:treatment-sec><tp:treatment-sec sec-type="etymology" id="SECID0EADAE"><title>Etymology.</title><p>From the Greek word <italic>pharkis</italic>, meaning wrinkle, <italic><tp:taxon-name><tp:taxon-name-part taxon-name-part-type="genus" reg="Neopachylopus"/><tp:taxon-name-part taxon-name-part-type="species" reg="pharkidodes">pharkidodes</tp:taxon-name-part></tp:taxon-name></italic>, wrinkled; named after the rugulose pronotal disk.</p></tp:treatment-sec><tp:treatment-sec sec-type="etymology" id="SECID0ESDAE"><title>Etymology.</title><p>Collected under seaweed.</p></tp:treatment-sec><tp:treatment-sec sec-type="remarks" id="SECID0EXDAE"><title>Remarks.</title><p>A morphologically unique taxon. The rugulose pronotal dorsum of <italic><tp:taxon-name><tp:taxon-name-part taxon-name-part-type="genus" reg="Neopachylopus">N.</tp:taxon-name-part> <tp:taxon-name-part taxon-name-part-type="species" reg="pharkidodes">pharkidodes</tp:taxon-name-part></tp:taxon-name></italic> sp. nov. is unmatched among all <tp:taxon-name><tp:taxon-name-part taxon-name-part-type="subfamily">Saprininae</tp:taxon-name-part></tp:taxon-name> taxa known to the senior author (see also Key to species and Discussion).</p></tp:treatment-sec><tp:treatment-sec><!--Section generated to contain objects referenced in tp:taxon-treatment.--><fig id="F8" position="float" orientation="portrait"><object-id xmlns:xlink="http://www.w3.org/1999/xlink" content-type="doi" xlink:type="simple">10.3897/zookeys.1249.160249.figure8</object-id><object-id xmlns:xlink="http://www.w3.org/1999/xlink" content-type="arpha" xlink:type="simple">A262A249-677F-5A49-8641-5C1992106A5E</object-id><label>Figure 37.</label><caption><p>Known distribution of: <italic><tp:taxon-name><tp:taxon-name-part taxon-name-part-type="genus" reg="Neopachylopus">Neopachylopus</tp:taxon-name-part> <tp:taxon-name-part taxon-name-part-type="species" reg="penatii">penatii</tp:taxon-name-part></tp:taxon-name></italic> sp. nov. (empty circle); <italic><tp:taxon-name><tp:taxon-name-part taxon-name-part-type="genus" reg="Neopachylopus">Neopachylopus</tp:taxon-name-part> <tp:taxon-name-part taxon-name-part-type="species" reg="pharkidodes">pharkidodes</tp:taxon-name-part></tp:taxon-name></italic> sp. nov. (circle with a star); <italic><tp:taxon-name><tp:taxon-name-part taxon-name-part-type="genus" reg="Exaesiopus">Exaesiopus</tp:taxon-name-part> <tp:taxon-name-part taxon-name-part-type="species" reg="therondi">therondi</tp:taxon-name-part></tp:taxon-name></italic> Lackner, 2015 (circle with rectangle).</p></caption><graphic xmlns:xlink="http://www.w3.org/1999/xlink" xlink:href="zookeys-1249-289_article-160249__-g008.jpg" position="float" orientation="portrait" xlink:type="simple" id="oo_1401376.jpg"><uri content-type="original_file" xlink:type="simple">https://binary.pensoft.net/fig/1401376</uri></graphic></fig></tp:treatment-sec></tp:taxon-treatment>
