# Supplementary material for: Contribution to the Arabo-Saharan psammophilous Saprininae, with descriptions of two new species (Coleoptera, Histeridae, Saprininae, Hypocaccini)
Source: Zookeys. 2025 Aug 25;1249:289–301. doi: 10.3897/zookeys.1249.160249 (PMC12402823; doi:10.3897/zookeys.1249.160249)
Supplement: XML Treatment for Exaesiopus therondi [file zookeys.1249.160249-treatment3.xml]

<!DOCTYPE tp:taxon-treatment
  PUBLIC "-//TaxonX//DTD Taxonomic Treatment Publishing DTD v0 20100105//EN" "tax-treatment-NSO.dtd">
<tp:taxon-treatment xmlns:tp="http://www.plazi.org/taxpub"><tp:treatment-meta><kwd-group><label>Taxon classification</label><kwd>
                <named-content content-type="kingdom">Animalia</named-content>
              </kwd><kwd>
                <named-content content-type="order">Coleoptera</named-content>
              </kwd><kwd>
                <named-content content-type="family">Histeridae</named-content>
              </kwd></kwd-group><mixed-citation publication-type="journal"><person-group><name><surname>Zhang</surname><given-names>Yejun</given-names></name><name><surname>Lackner</surname><given-names>Tomáš</given-names></name></person-group><article-title>Contribution to the Arabo-Saharan psammophilous <tp:taxon-name><tp:taxon-name-part taxon-name-part-type="subfamily">Saprininae</tp:taxon-name-part></tp:taxon-name>, with descriptions of two new species (<tp:taxon-name><tp:taxon-name-part taxon-name-part-type="order">Coleoptera</tp:taxon-name-part></tp:taxon-name>, <tp:taxon-name><tp:taxon-name-part taxon-name-part-type="family">Histeridae</tp:taxon-name-part></tp:taxon-name>, <tp:taxon-name><tp:taxon-name-part taxon-name-part-type="subfamily">Saprininae</tp:taxon-name-part></tp:taxon-name>, <tp:taxon-name><tp:taxon-name-part taxon-name-part-type="tribe">Hypocaccini</tp:taxon-name-part></tp:taxon-name>)</article-title><source>Zookeys</source><day>25</day><month>08</month><year>2025</year><volume>1249</volume><fpage>289</fpage><lpage>301</lpage><pub-id pub-id-type="doi">10.3897/zookeys.1249.160249</pub-id></mixed-citation></tp:treatment-meta><tp:nomenclature><tp:taxon-name><object-id xmlns:xlink="http://www.w3.org/1999/xlink" content-type="arpha" xlink:type="simple">3B7BDFCF-2801-5956-90A2-A3719F6D4950</object-id>
              <tp:taxon-name-part taxon-name-part-type="genus" reg="Exaesiopus">Exaesiopus</tp:taxon-name-part>
              <tp:taxon-name-part taxon-name-part-type="species" reg="therondi">therondi</tp:taxon-name-part>
            </tp:taxon-name><tp:taxon-authority>Lackner, 2015</tp:taxon-authority><xref ref-type="fig" rid="F7">Figs 24–36</xref><xref ref-type="fig" rid="F8">, 37</xref></tp:nomenclature><tp:treatment-sec sec-type="material" id="SECID0EUTAE"><title>Material examined.</title><p>♂, United Arab Emirates, FUJAIRAH [=Sharjah], Wadi al Helo, SW1, KHOR KALBA, <named-content xmlns:xlink="http://www.w3.org/1999/xlink" content-type="dwc:verbatimCoordinates" xlink:type="simple"><named-content content-type="geo-json" specific-use="{&#34;type&#34;:&#34;Point&#34;,&#34;coordinates&#34;:[56.331250,24.897217]}" id="NCID0E4TAE" xlink:type="simple">24°53'833"N, 56°19'875"E</named-content></named-content>, 25.ii.2007, G. Sama lgt., deposited in Penati collection at MSNG. A recently described species, the holotype of which was collected from the stomach of a Kentish plover [<italic><tp:taxon-name><tp:taxon-name-part taxon-name-part-type="genus" reg="Anarhynchus">Anarhynchus</tp:taxon-name-part> <tp:taxon-name-part taxon-name-part-type="species" reg="alexandrinus">alexandrinus</tp:taxon-name-part></tp:taxon-name></italic> (Linnaeus, 1758), <tp:taxon-name><tp:taxon-name-part taxon-name-part-type="class">Aves</tp:taxon-name-part></tp:taxon-name>: <tp:taxon-name><tp:taxon-name-part taxon-name-part-type="family">Charadriidae</tp:taxon-name-part></tp:taxon-name>] in Afghanistan (<xref ref-type="bibr" rid="B9">Lackner 2015</xref>). This is the second known specimen (also male); new to United Arab Emirates. Its occurrence in the UAE suggests the species is widely spread, most likely present in Iran and Pakistan as well. For its better recognition, we show the morphological characteristics of the Arabian specimen (Figs <xref ref-type="fig" rid="F7">24–36</xref>).</p><fig id="F6" position="float" orientation="portrait"><object-id xmlns:xlink="http://www.w3.org/1999/xlink" content-type="doi" xlink:type="simple">10.3897/zookeys.1249.160249.figure6</object-id><object-id xmlns:xlink="http://www.w3.org/1999/xlink" content-type="arpha" xlink:type="simple">0B81AC28-9ED9-58B0-A711-7B78C57426DB</object-id><label>Figures 22, 23.</label><caption><p>22. <italic><tp:taxon-name><tp:taxon-name-part taxon-name-part-type="genus" reg="Neopachylopus">Neopachylopus</tp:taxon-name-part> <tp:taxon-name-part taxon-name-part-type="species" reg="secqi">secqi</tp:taxon-name-part></tp:taxon-name></italic> Kanaar, 1998, habitus, dorsal view; 23. <italic><tp:taxon-name><tp:taxon-name-part taxon-name-part-type="genus" reg="Neopachylopus">Neopachylopus</tp:taxon-name-part> <tp:taxon-name-part taxon-name-part-type="species" reg="kochi">kochi</tp:taxon-name-part></tp:taxon-name></italic> Thérond, 1963, habitus, dorsal view. Scale bars: 1,00 mm.</p></caption><graphic xmlns:xlink="http://www.w3.org/1999/xlink" xlink:href="zookeys-1249-289_article-160249__-g006.jpg" position="float" orientation="portrait" xlink:type="simple" id="oo_1401374.jpg"><uri content-type="original_file" xlink:type="simple">https://binary.pensoft.net/fig/1401374</uri></graphic></fig><fig id="F7" position="float" orientation="portrait"><object-id xmlns:xlink="http://www.w3.org/1999/xlink" content-type="doi" xlink:type="simple">10.3897/zookeys.1249.160249.figure7</object-id><object-id xmlns:xlink="http://www.w3.org/1999/xlink" content-type="arpha" xlink:type="simple">967B9E32-34EA-5475-8937-D99466DFC0FE</object-id><label>Figures 24–36.</label><caption><p><italic><tp:taxon-name><tp:taxon-name-part taxon-name-part-type="genus" reg="Exaesiopus">Exaesiopus</tp:taxon-name-part> <tp:taxon-name-part taxon-name-part-type="species" reg="therondi">therondi</tp:taxon-name-part></tp:taxon-name></italic> Lackner, 2015. 24. Habitus, dorsal view; 25. Habitus, ventral view; 26. Head, frontal view; 27. Metafemur; 28. Protibia, dorsal view; 29. Metatibia, lateral view; 30. Ninth tergite+sternite, dorsal view; 31. Ninth tergite+sternite, lateral view; 32. Tenth sternite (spiculum gastrale), ventral view; 33. Aedeagus, dorsal view; 34. Aedeagus, lateral view; 35. Eighth sternite+tergite, ventral view; 36. Eighth sternite+tergite, lateral view. Scale bars: 1,00 mm (24, 25); 0,5 mm (26–29); 0,1 mm (30–36).</p></caption><graphic xmlns:xlink="http://www.w3.org/1999/xlink" xlink:href="zookeys-1249-289_article-160249__-g007.jpg" position="float" orientation="portrait" xlink:type="simple" id="oo_1401375.jpg"><uri content-type="original_file" xlink:type="simple">https://binary.pensoft.net/fig/1401375</uri></graphic></fig><fig id="F8" position="float" orientation="portrait"><object-id xmlns:xlink="http://www.w3.org/1999/xlink" content-type="doi" xlink:type="simple">10.3897/zookeys.1249.160249.figure8</object-id><object-id xmlns:xlink="http://www.w3.org/1999/xlink" content-type="arpha" xlink:type="simple">A262A249-677F-5A49-8641-5C1992106A5E</object-id><label>Figure 37.</label><caption><p>Known distribution of: <italic><tp:taxon-name><tp:taxon-name-part taxon-name-part-type="genus" reg="Neopachylopus">Neopachylopus</tp:taxon-name-part> <tp:taxon-name-part taxon-name-part-type="species" reg="penatii">penatii</tp:taxon-name-part></tp:taxon-name></italic> sp. nov. (empty circle); <italic><tp:taxon-name><tp:taxon-name-part taxon-name-part-type="genus" reg="Neopachylopus">Neopachylopus</tp:taxon-name-part> <tp:taxon-name-part taxon-name-part-type="species" reg="pharkidodes">pharkidodes</tp:taxon-name-part></tp:taxon-name></italic> sp. nov. (circle with a star); <italic><tp:taxon-name><tp:taxon-name-part taxon-name-part-type="genus" reg="Exaesiopus">Exaesiopus</tp:taxon-name-part> <tp:taxon-name-part taxon-name-part-type="species" reg="therondi">therondi</tp:taxon-name-part></tp:taxon-name></italic> Lackner, 2015 (circle with rectangle).</p></caption><graphic xmlns:xlink="http://www.w3.org/1999/xlink" xlink:href="zookeys-1249-289_article-160249__-g008.jpg" position="float" orientation="portrait" xlink:type="simple" id="oo_1401376.jpg"><uri content-type="original_file" xlink:type="simple">https://binary.pensoft.net/fig/1401376</uri></graphic></fig></tp:treatment-sec><ref-list><ref id="B9"><mixed-citation xmlns:xlink="http://www.w3.org/1999/xlink" xlink:type="simple"><person-group><name name-style="western"><surname>Lackner</surname><given-names>T</given-names></name></person-group> (<year>2015</year>) <article-title>Revision of the genus <italic><tp:taxon-name><tp:taxon-name-part taxon-name-part-type="genus">Exaesiopus</tp:taxon-name-part></tp:taxon-name></italic> Reichardt, 1926 (<tp:taxon-name><tp:taxon-name-part taxon-name-part-type="order">Coleoptera</tp:taxon-name-part></tp:taxon-name>: <tp:taxon-name><tp:taxon-name-part taxon-name-part-type="family">Histeridae</tp:taxon-name-part></tp:taxon-name>, <tp:taxon-name><tp:taxon-name-part taxon-name-part-type="subfamily">Saprininae</tp:taxon-name-part></tp:taxon-name>).</article-title><source>ZooKeys</source><volume>479</volume>(<issue>4</issue>): <fpage>65</fpage>–<lpage>108</lpage>. <ext-link xlink:href="10.3897/zookeys.479.8738" ext-link-type="doi" xlink:type="simple">https://doi.org/10.3897/zookeys.479.8738</ext-link></mixed-citation></ref></ref-list></tp:taxon-treatment>
